# Supplementary material for: Alpha Satellite RNA Levels Are Upregulated in the Blood of Patients with Metastatic Castration-Resistant Prostate Cancer
Source: Genes (Basel). 2022 Feb 20;13(2):383. doi: 10.3390/genes13020383 (PMC8871578; doi:10.3390/genes13020383)
Supplement: Supplementary file 1 [file genes-13-00383-s001.zip]

Archive with 1 entries (1 files):
- genes-1584637-supplementary.xlsx
