# Supplementary material for: Alpha Satellite RNA Levels Are Upregulated in the Blood of Patients with Metastatic Castration-Resistant Prostate Cancer
Source: Genes (Basel). 2022 Feb 20;13(2):383. doi: 10.3390/genes13020383 (PMC8871578; doi:10.3390/genes13020383)
Supplement: Supplementary file 1 [file genes-13-00383-s001.zip › genes-1584637-supplementary.xlsx]

## Sheet: Sheet1
	sample	No			sample	No			sample	No			sample	No			control	No
	2a	0.10281			2b	0.20033			2c	0.0209065			1d	0.0431229			K178	0.0983305
	3a	0.17155			3b	0.06399			3c	0.1163			2d	0.0591937			K179	0.102562
	4a	0.08691			4b	0.358209			5c	0.06625			3d	0.0058376			K180	0.12226
	5a	0.15142			5b	0.38527			7c	0.0551019			4d	0.0232712			K182	0.06742
	6a	0.017777			6b	0.0515833			8c	0.0858523			5d	0.146433			K183	0.0435107
	7a	0.0178184			7b	0.0745578			9c	0.0268066			7d	0.139149			K185	0.0336057
	9a	0.0546273			8b	0.0309133			10c	0.0246574			8d	0.260263			K186	0.0358752
	10a	0.029164			9b	0.0648403			11c	0.017945			9d	0.241317			K187	0.0771911
	11a	0.0190487			10b	0.148833			12c	0.0259329			10d	0.0347639			K188	0.0592495
	12a	0.0668256			12b	0.253355			13c	0.00268566			11d	0.125651			K190	0.0646141
	13a	0.115199			28b	0.143128			14c	0.0549477			12d	0.095843			K191	0.0630038
	14a	0.0609254			13B	0.081629			15c	0.0664164			13d	0.028047			K194	0.0696234
	15a	0.101823			14B	0.179921			16c	0.0997621			14d	0.0478527			K197	0.0318987
	16a	0.121505			15B	0.185802			17c	0.13167			15d	0.0416732			K198	0.0377715
	17a	0.0124784			18B	0.24307			18c	0.0546292			16d	0.0534239			K199	0.0593394
	18a	0.0916865			20B	0.111286			19c	0.0253357			17d	0.01504			K200	0.0860913
	19a	0.0872385			21B	0.0691024			20c	0.0110666			18d	0.0223598			K205	0.0459748
	20a	0.106392			22B	0.293404			21c	0.0322029			23d	0.219548			K207	0.0684624
	21a	0.139071			23B	0.0958255			22c	0.0914638			24d	0.178619			K211	0.0422051
					24B	0.210281			24c	0.104778			29d	0.121204			K212	0.055851
									25c	0.0672232			30d	0.101666			K213	0.0277021
									26c	0.0615308							K216	0.0553613
									27c	0.0754299							K218	0.068432
									28c	0.0497909							K219	0.0725043
									29c	0.0109609							K222	0.033801
									30c	0.0170541							K227	0.0542365
									31c	0.0288257							K229	0.0898139
									32c	0.0298108
									33c	0.0258554
									34c	0.0377603
									35c	0.0262977
									36c	0.0749541
									38c	0.125689
									39c	0.144146
